# Supplementary material for: MPEK: a multitask deep learning framework based on pretrained language models for enzymatic reaction kinetic parameters prediction
Source: Brief Bioinform. 2024 Aug 12;25(5):bbae387. doi: 10.1093/bib/bbae387 (PMC11317537; doi:10.1093/bib/bbae387)
Supplement: Supplementary_Materials_bbae387 [file supplementary_materials_bbae387.zip]

Archive with 1 entries (1 files):
- Supplementary Materials_bbae387.rar
